# Supplementary material for: Genetic and Clinical Heterogeneity of Polish Patients with Congenital Stationary Night Blindness (CSNB)
Source: Int J Mol Sci. 2026 May 28;27(11):4855. doi: 10.3390/ijms27114855 (PMC13256437; doi:10.3390/ijms27114855)
Supplement: Supplementary file 1 [file ijms-27-04855-s001.zip]

Archive with 1 entries (1 files):
- ijms-4295851-supplementary.pdf
